# Supplementary material for: Fibroblasts modulate epithelial cell behavior within the proliferative niche and differentiated cell zone within a human colonic crypt model
Source: Front Bioeng Biotechnol. 2024 Dec 16;12:1506976. doi: 10.3389/fbioe.2024.1506976 (PMC11683563; doi:10.3389/fbioe.2024.1506976)
Supplement: Supplementary file 2 [file DataSheet2.xlsx]

## Sheet: S2 Downregulated from ALL
gene_name	logFC	FDR
G6PC1	-7.50228	0.0254001
SLC6A19	-7.11547	0.00913524
CA1	-5.70082	0.00631764
FABP6	-5.5539	0.00466466
CYP3A4	-5.10333	0.00153892
IGFL1	-4.94557	0.00596675
UGT1A4	-4.60521	0.00249425
SLC26A3	-4.60009	0.00106041
AQP10	-4.54849	0.0130288
C17orf78	-4.23768	0.0290134
AQP8	-4.22742	0.0291656
SLC7A9	-4.22572	0.00788905
CA4	-4.16002	0.00854953
PLA2G12B	-4.08941	0.0091109
MEP1B	-4.04663	0.0137177
TMIGD1	-3.93729	0.0188673
PCK1	-3.75255	0.00170619
CD36	-3.73385	0.0066308
NEURL3	-3.66352	0.0207259
RHCG	-3.61084	0.00384188
RSAD2	-3.60266	0.0103778
UGT2B10	-3.59962	0.00874174
LEAP2	-3.59051	0.0136177
ANPEP	-3.56753	0.0219791
ZG16	-3.48912	0.0290134
AKR1C4	-3.48617	0.00395149
MTTP	-3.45349	0.0192113
CYP2C19	-3.44419	0.00224248
CYP2B6	-3.40267	0.00664638
PNPLA1	-3.37056	0.0104564
CREB3L3	-3.26237	0.0127457
CDH5	-3.26023	0.00895198
SLC22A31	-3.18682	0.00913524
MMP12	-3.15447	0.00655719
CPNE5	-3.12484	0.0198632
GSDME	-3.05554	0.00158975
TGFB3	-3.01034	0.00023676
PHEX	-2.99132	0.0146455
PLA2G4C	-2.96586	0.0333298
PLB1	-2.95383	0.0158224
APOBEC3A	-2.90023	0.0152499
FETUB	-2.85353	0.00175873
HSD17B2	-2.82636	0.012236
CHP2	-2.80171	0.00392006
GUCA2B	-2.78451	0.00407471
REN	-2.7796	2.4064e-05
SHD	-2.77439	0.0194443
FABP3	-2.7593	0.00064945
KCNJ3	-2.74102	0.0288403
BTN1A1	-2.737	0.0291656
UGT2A3	-2.73093	0.0229299
SLC6A4	-2.7291	0.0264406
GUCA2A	-2.72902	0.00551328
UPK3A	-2.71263	0.00481223
UGT2B11	-2.71066	0.0158224
ABCG2	-2.69514	0.00144862
UGT2B7	-2.69417	0.0370103
SPOCK2	-2.66639	0.00057387
TM4SF20	-2.6484	0.00646981
TM6SF2	-2.64722	0.00747616
ISX	-2.63834	0.0150148
AKAP7	-2.62408	0.0123464
PI3	-2.60935	0.0173716
NR1H4	-2.60281	0.00596675
CHAD	-2.56909	0.0206806
BMP8A	-2.56252	0.0282489
UGT1A5	-2.51538	0.0378432
LAMA1	-2.50882	0.0377792
H4C8	-2.50143	0.00762341
METTL27	-2.49393	0.0167833
RNF152	-2.47393	0.00443138
ALDOB	-2.42626	0.0113485
AQP11	-2.41936	0.0186085
XPNPEP2	-2.41326	0.0224199
LRRC19	-2.41202	0.0270487
MUC2	-2.38935	0.00127839
UPK2	-2.37732	0.00164813
NWD2	-2.34728	0.0131087
HMCN2	-2.32611	0.00958059
ACMSD	-2.3038	0.0364912
SLC28A1	-2.29715	0.0119938
NDRG4	-2.29655	0.00620501
CDSN	-2.29619	0.00352944
CKB	-2.26815	0.00082912
PDZK1	-2.26684	0.0104883
CD83	-2.22465	0.0391169
C19orf38	-2.21265	0.0286971
SLC51A	-2.21263	0.00672378
UGT2B15	-2.21193	0.0121956
LHX4	-2.20801	0.0260649
KCNG1	-2.20737	0.00119172
FABP2	-2.19144	0.00541098
RUNDC3B	-2.16331	0.0334836
OR10H1	-2.14571	0.00299032
CNFN	-2.14175	0.0186085
CA2	-2.14003	0.00172452
PRRX2	-2.13835	0.0287219
FADS6	-2.13699	0.0057485
ARMH1	-2.12962	0.032879
A2ML1	-2.11296	0.0419522
ANXA13	-2.11056	0.00983278
SCGB2A1	-2.10011	0.026059
MCF2L2	-2.09353	0.0231282
DIO3	-2.06702	0.00496874
CYP4F2	-2.04678	0.00388809
H3C10	-2.03746	0.0151422
SOX6	-2.03351	0.019633
ICOSLG	-2.03195	0.0419522
SLC30A10	-2.02602	0.00610873
AKR1C1	-2.0244	0.00699676
LGI4	-2.02344	0.0119099
C2orf88	-2.01416	0.0129988
SLC9A3	-2.01316	0.0160502
CHST5	-2.00227	0.0247132
WSCD1	-2.00053	0.0172931
CYP4F3	-1.99719	0.00620501
SAA2	-1.96768	0.0415689
IL23A	-1.96662	0.0231282
CCDC17	-1.95576	0.0234587
CLDN23	-1.95298	0.00092736
SLC17A4	-1.95245	0.0063204
SELENOP	-1.94774	0.0104883
SEMA6A	-1.94279	0.0115066
TMEM82	-1.93556	0.0173758
MALRD1	-1.90508	0.0152499
CYP4F12	-1.89771	0.0036855
MROH8	-1.89477	0.0279315
SLC3A1	-1.89148	0.00654658
SLITRK6	-1.88593	0.0142941
UGT2B17	-1.8791	0.0175037
NPY1R	-1.87013	0.029212
CNKSR3	-1.85403	0.0263792
UPK3B	-1.8499	0.00157414
PRAP1	-1.84638	0.0172931
RASSF2	-1.84254	0.0238206
CIDEB	-1.83604	0.0252576
RAI2	-1.8285	0.0277767
OLFML2A	-1.82459	0.0186849
SAA1	-1.81618	0.0258447
CHST2	-1.8161	0.0219417
ABAT	-1.81583	0.00194487
REG4	-1.81179	0.00596675
SPINK7	-1.80307	0.0278803
TMEM220	-1.80254	0.0179712
CH507-9B2.1	-1.78898	0.0153554
TNFSF15	-1.77695	0.0130288
TM4SF5	-1.77652	0.0184767
SSUH2	-1.7639	0.0164392
H1-2	-1.75686	0.00256132
THBS1	-1.73731	0.0283309
ADH4	-1.70934	0.0385041
GABRA2	-1.69832	0.0315444
NPY4R	-1.69038	0.0343527
GLTPD2	-1.68956	0.0140478
CSF1R	-1.67117	0.0272432
KMO	-1.64917	0.0181758
PDK4	-1.64308	0.0172931
HOPX	-1.63618	0.0186085
ABCC2	-1.63105	0.0192113
CDC14A	-1.62828	0.00620501
LAMP3	-1.62574	0.0167833
DAPK2	-1.62433	0.00348807
ALDH1A2	-1.62037	0.0178258
PLA2G2F	-1.61707	0.00620501
CDRT1	-1.6053	0.043947
SLC7A7	-1.60498	0.01019
VSNL1	-1.60388	0.0294442
PSORS1C2	-1.60243	0.0188431
BAIAP2L2	-1.59295	0.00693166
HDAC9	-1.58719	0.00292972
SI	-1.58418	0.0265673
POU2F3	-1.58022	0.00281953
IRS2	-1.5773	0.0200074
MARCHF3	-1.57599	0.00464249
KRT23	-1.57582	0.0150202
H2BC8	-1.56561	0.0167981
GAL3ST1	-1.56485	0.00811852
BTNL3	-1.5645	0.0147321
FAM189A2	-1.56397	0.0192313
SLC30A2	-1.55069	0.0203527
GGT6	-1.54764	0.00145982
RNF186	-1.54635	0.0066308
USH1G	-1.54587	0.0328624
SLC4A8	-1.54457	0.0292307
PADI2	-1.54179	0.00170583
GCNT4	-1.53606	0.0367213
C10orf99	-1.53521	0.0141573
TM4SF4	-1.52512	0.00301652
TREH	-1.52163	0.044541
CPA4	-1.51716	0.0181076
RBKS	-1.5171	0.021057
MEP1A	-1.51112	0.0423504
PIGR	-1.50276	0.0362846
RNF144A	-1.48883	0.023221
NAT2	-1.47641	0.0391665
FABP1	-1.47473	0.0126313
ZNF575	-1.47448	0.0487692
OTULINL	-1.46793	0.0224199
CWH43	-1.45048	0.0371073
CDCA3	-1.44921	0.0184635
LY6G6C	-1.43715	0.0277477
RPTN	-1.42768	0.0337727
C17orf67	-1.42498	0.0450499
C1QL1	-1.42359	0.0370897
IL2RG	-1.42127	0.0173685
TMOD1	-1.41883	0.0494736
GLOD5	-1.41582	0.0267559
CEACAM7	-1.41059	0.0430202
P2RY4	-1.40874	0.00361074
NBPF4	-1.4082	0.0367973
MGAM2	-1.40785	0.0205256
LRRC49	-1.40447	0.0287118
BTNL8	-1.40297	0.0218952
APOBEC3B	-1.39899	0.0160073
SFTA2	-1.39106	0.00084716
AMACR	-1.38825	0.00640609
OTOP3	-1.3846	0.0188673
ARG2	-1.38389	0.0178258
GPR78	-1.37411	0.0142078
ACSS1	-1.36716	0.0283309
GLDC	-1.36539	0.025632
SLC39A5	-1.34925	0.0403837
TMEM98	-1.34781	0.0390288
ACER2	-1.33937	0.00048816
SIRPA	-1.33276	0.00621006
ABCB1	-1.3117	0.00172452
RDH5	-1.30915	0.00443138
A1CF	-1.30524	0.0313972
ABCG1	-1.30358	0.0150801
ERP27	-1.30054	0.017855
GSTM4	-1.29865	0.0368604
PHLPP2	-1.29725	0.0205622
VSIG10L	-1.29547	0.00074569
DNAH12	-1.28681	0.0169207
CPT1A	-1.28462	0.0262832
B3GNT8	-1.2741	0.00302476
MUC20	-1.26862	0.00012196
MYRFL	-1.26112	0.0094873
ATP6V1C2	-1.25158	0.0162956
SLC41A2	-1.24844	0.0354054
ARRB2	-1.24789	0.0348421
PHGR1	-1.24332	0.00620501
SLC36A1	-1.24146	0.0424773
AOX1	-1.24139	0.0177338
COBLL1	-1.23879	0.00309549
MATN2	-1.23846	0.0147634
ANXA9	-1.23348	0.00954278
RNASE1	-1.23132	0.0050757
C3orf85	-1.22608	0.0232115
HSD11B2	-1.22184	0.0456165
LGALS3	-1.21814	0.00608289
PAQR7	-1.21436	0.0439474
FBXO32	-1.21101	0.0188212
PLPP1	-1.20751	0.0130575
PPP1R14D	-1.20722	0.0150202
SLC39A4	-1.20396	0.00374993
CEACAM18	-1.19649	0.0267992
CRACDL	-1.19223	0.0324355
PRDX6	-1.18875	0.00246419
SCNN1D	-1.18794	0.0359326
TNF	-1.18384	0.0396462
MAP7D2	-1.18374	0.0178258
C1orf115	-1.17901	0.0270487
INPP5J	-1.17372	0.0111645
GDPD3	-1.17182	0.00092736
CTSV	-1.15503	0.00654658
MAB21L4	-1.15007	0.0173685
NAAA	-1.14627	0.0321473
MUC15	-1.14491	0.0424773
IL32	-1.14357	0.0247132
HMOX1	-1.14117	0.0294205
ABCC5	-1.13671	0.00459927
SNCG	-1.13609	0.0104883
HUNK	-1.12057	0.0385041
TNIP1	-1.11714	0.0331653
EPHX2	-1.117	0.0459946
PDZD3	-1.11245	0.0217255
TNNC1	-1.10964	0.0196796
AQP12A	-1.10616	0.0219417
HYI	-1.10207	0.0129639
ARHGAP45	-1.09185	0.0380193
NMUR2	-1.08424	0.0411493
MGAT4A	-1.07663	0.0162956
SLC7A8	-1.07542	0.0497251
PLIN2	-1.07271	0.0238414
EDN1	-1.0718	0.0388714
SMPD3	-1.06226	0.0353823
WNK4	-1.06094	0.0195323
CLDN3	-1.0589	0.0104111
SMIM24	-1.05841	0.00620501
KRT12	-1.05791	0.047428
TDRP	-1.0539	0.0443225
BARX2	-1.0535	0.0191989
MGAT3	-1.05341	0.00680743
ACSF2	-1.04346	0.00335432
DHRS11	-1.04188	0.0104883
CYP2S1	-1.04126	0.0285774
RAI14	-1.03904	0.0299334
PIM1	-1.0355	0.0462749
PLCL2	-1.03236	0.0244729
COMTD1	-1.02951	0.0179088
STYXL2	-1.02287	0.0294739
TCTA	-1.01684	0.0121174
GJB1	-1.01503	0.0214504
GM2A	-1.00945	0.0104898

## Sheet: S3 Upregulated from ALL
gene_name	logFC	FDR
COL6A3	11.7126	1.2481e-07
WNT5A	10.641	0.00032087
COL1A2	10.3778	7.2191e-06
SULF1	10.2907	0.00030473
ADAMTS1	10.1539	0.00118248
LOX	10.1443	6.1028e-06
KCNE4	9.78523	0.00040511
PCDH18	9.69651	0.00224894
MMP3	9.63934	1.2451e-05
SFRP2	9.47094	0.00077351
GJA1	9.35659	0.00036009
MMP9	9.24938	1.2828e-05
AK5	9.24719	0.00176721
AEBP1	9.24597	0.00043907
TBX2	9.1881	0.00054132
ITGB3	9.17286	0.00147944
LHFPL6	9.04312	0.00115237
SPARC	8.94739	3.8214e-07
BCAT1	8.84992	0.00067953
ZEB2	8.81733	0.00142291
THY1	8.799	4.8611e-05
BGN	8.75202	2.4064e-05
BAALC	8.70571	0.00092736
CLSTN2	8.68433	0.00392006
FOXF1	8.6616	0.00075384
TFPI2	8.59478	5.1538e-05
MOCS1	8.5547	0.00099902
VSTM4	8.50809	0.00098539
HTRA3	8.50734	0.00102188
GPNMB	8.49275	4.1139e-05
SALL1	8.43458	0.00102188
AJAP1	8.43035	0.00129613
MASP1	8.40196	0.00114617
SERPING1	8.30667	1.2451e-05
ADAMTS2	8.29457	1.2451e-05
AKT3	8.27334	0.00170619
VEGFC	8.20796	0.00353975
GBX2	8.11476	0.00224894
SSC5D	8.11182	0.00182605
JAM3	8.08215	0.00227691
IGFBP5	8.07173	1.2828e-05
COL5A1	8.06735	3.5095e-06
STK32B	8.06146	0.00162566
SGIP1	7.96796	0.00172452
PTX3	7.96328	0.00732072
EVC	7.92411	0.00225807
GGT5	7.87427	0.00361036
COL3A1	7.85579	1.4199e-05
CTHRC1	7.8231	0.00288505
PLPPR4	7.79467	0.00201749
PAMR1	7.68014	0.00010493
INHBA	7.67785	6.0025e-05
DCN	7.66571	4.8611e-05
APCDD1L	7.66484	0.00459927
IGFBP7	7.6187	2.449e-05
ADAMTS5	7.59202	0.00385526
UCHL1	7.56988	8.4691e-05
APBA2	7.54132	0.00368898
WIPF1	7.53745	0.00392006
ROBO1	7.49537	0.00619391
TRPV2	7.43877	0.00068868
GNG11	7.43074	0.00356577
DAAM2	7.41813	0.0056799
LOXL2	7.41731	1.2451e-05
MMP2	7.41541	3.4032e-06
PDPN	7.38806	0.00661729
ANGPT2	7.36002	0.00361074
SFRP1	7.35973	4.8611e-05
NPR3	7.35122	0.00074937
CD248	7.33713	0.0103312
IL6	7.33452	0.00660946
CDH11	7.29609	0.00033294
NR2F1	7.26194	0.00837806
SDC2	7.2567	4.8611e-05
PDGFRA	7.24416	0.00392006
CFH	7.22647	0.0050757
FMOD	7.1762	5.9384e-05
FBN1	7.16749	1.1871e-05
ADAMTS12	7.15089	0.00032174
ACKR3	7.1425	0.00481223
ADAM12	7.12087	0.0051071
BASP1	7.09724	0.00021305
MRC2	7.02548	1.4199e-05
FERMT2	7.00719	0.00058426
FAM180A	6.91604	0.00693166
CYGB	6.88081	5.0397e-05
NTM	6.85492	0.00073524
CNTN4	6.85471	0.0118515
GYPC	6.841	0.00717754
GAS1	6.80234	0.00672214
ATP6V0D2	6.76742	0.00645404
VAT1L	6.73379	0.00752546
COL12A1	6.58662	1.2451e-05
S1PR3	6.5786	0.00042069
TEK	6.57387	0.00063053
ANOS1	6.51882	0.00055638
OSBPL6	6.51362	0.00838422
COL15A1	6.41947	0.00170047
PIEZO2	6.41545	0.00087176
FN1	6.3548	4.1949e-05
MSRB3	6.32114	0.00302476
MAP1A	6.21874	0.00088735
ENG	6.12818	0.00026394
CALD1	6.03508	5.9837e-05
FBLN5	5.98223	0.00336075
PRKG1	5.95321	0.00172452
CCBE1	5.79465	0.00576434
NNMT	5.79017	0.00152808
ANTXR1	5.75721	0.00051393
ARHGAP22	5.72216	0.00045833
CPED1	5.71237	0.0033741
DKK3	5.69348	3.3221e-07
SHC3	5.68783	0.00299032
SPOCK1	5.68708	5.1883e-05
EDNRA	5.58692	0.00170047
GNB4	5.55548	0.00255312
CNN1	5.48386	0.00312492
C1S	5.33959	0.00023676
HDGFL3	5.25851	0.00353975
FBLN7	5.22218	0.00353975
GALNT15	5.17409	0.0103312
GPR176	5.13473	0.00078663
COL5A2	5.12601	1.2451e-05
CRYAB	5.11558	0.00010645
ITGA11	5.1024	0.00167515
ANGPTL2	5.08068	0.00172452
PDGFRB	4.98716	8.3112e-05
CYP26B1	4.97636	0.00788807
CCN4	4.97189	0.00561118
MEIS2	4.94254	0.0056799
RFTN1	4.91648	0.00127839
SERPINE1	4.91083	6.2338e-05
FAP	4.90716	0.00053642
TNS1	4.90386	0.00034607
TMEM47	4.82548	0.00389355
CDH13	4.81215	0.00030711
VCAN	4.80408	0.00041047
CSPG4	4.79694	0.00111264
SLC8A1	4.79076	0.00608319
ALDH1L2	4.77184	0.00051393
ITGA8	4.73145	0.00719033
MRAS	4.72924	0.00172851
TSHZ3	4.68494	0.00658373
MEDAG	4.66294	0.0059145
PTGIS	4.66212	0.00584371
VIM	4.63125	3.5095e-06
NRG1	4.5432	0.00459927
IL13RA2	4.53922	0.0024728
ADGRA2	4.53143	0.00336075
RASSF8	4.40236	0.00279896
ZEB1	4.39153	0.00074529
SYDE1	4.3754	0.00092736
PRRX1	4.34612	0.00030859
CRLF1	4.29786	0.00116262
CLEC2B	4.29054	0.00912699
SCG2	4.28886	0.00052697
SH3RF3	4.20496	0.00479677
CACNA1H	4.10113	0.00361074
FMNL3	4.06739	0.00241184
MSN	4.06367	0.00011051
RGS4	4.0341	0.00437597
ARHGEF6	4.0256	0.00620501
FKBP10	3.97733	6.6696e-05
FBN2	3.97452	8.4691e-05
WNT5B	3.9578	0.00327878
MRGPRF	3.91221	0.016574
COL1A1	3.89483	1.2451e-05
ARHGAP24	3.88192	0.00687047
GABBR2	3.80491	0.0115344
FAM20C	3.77368	0.00026394
PTGS1	3.77198	0.0171372
ATP8B2	3.75702	0.00356577
EDIL3	3.72189	0.0150801
RFLNB	3.70929	0.00190292
TPM2	3.67453	0.00128692
ATOH8	3.65892	0.0131157
NID1	3.64268	0.00020096
HEG1	3.63052	0.00010699
TENM3	3.62883	0.00172452
RCN3	3.58164	6.6696e-05
PDE1C	3.56698	0.0107279
NFASC	3.53277	0.00073524
SYNE1	3.45684	0.00098539
SCUBE3	3.3871	0.0199665
NEXN	3.3367	0.00353975
CTSK	3.31492	4.6641e-05
EMILIN1	3.31122	0.00057387
TWIST2	3.28616	0.0129988
SCARF2	3.26961	0.00144928
SPART	3.26028	0.00243766
ZNF618	3.25455	0.0200022
PTGS2	3.23298	0.00768284
DDR2	3.22244	0.00074937
SLURP2	3.18278	0.0230139
COL6A2	3.16644	3.4032e-06
ERFE	3.14312	0.00102188
SYT11	3.13764	0.00263089
CLEC11A	3.0712	0.00073524
P4HA3	3.02517	0.0277767
INMT	3.02496	0.016574
FGF1	3.02294	0.0191989
SYNPO2	3.00746	0.012236
PLEKHO1	2.94419	0.00768284
PAPPA	2.93233	0.00030473
FGFR1	2.88045	0.00110999
CD4	2.87875	0.00172452
IGSF9B	2.85352	0.00752415
HEYL	2.8482	0.0286971
ZNF503	2.84189	0.0222248
ZNF469	2.81926	0.0109305
TGFB2	2.80011	0.00051393
ZCCHC24	2.79731	0.00620501
CSRP2	2.78181	0.00474634
SUSD2	2.77958	0.00094403
LOXL3	2.74704	0.0150202
DOCK11	2.7439	0.0110323
PLXND1	2.7209	0.00102688
SLC9B2	2.60985	0.0111942
PLAT	2.58312	0.00073524
CSMD2	2.53868	0.00856494
TNC	2.53667	0.00806863
G0S2	2.53051	0.00132171
MN1	2.52613	0.00645977
SLC16A2	2.52268	0.0217255
CA7	2.51036	0.0127457
HTRA1	2.46477	0.0001069
SPON2	2.46178	5.4485e-05
GPR37	2.46071	0.01019
ALPG	2.44413	0.00073524
KIT	2.44101	0.014328
KIF26B	2.40413	0.0294442
PRKAR2B	2.38163	0.0411562
ITGA1	2.36766	0.00061046
TSPYL5	2.35451	0.0298879
MAMDC2	2.34741	0.0127457
CYP27C1	2.33641	0.011811
RAB34	2.33399	0.00434912
SERPINB12	2.31823	0.0323194
DPYD	2.31443	0.00732072
ABI3BP	2.2898	0.00408184
ADORA1	2.27746	0.00581755
SELPLG	2.25473	0.0120021
TGM2	2.24384	6.875e-05
TMEM132B	2.24163	0.00360971
FRMD4A	2.24004	0.0331653
IFITM1	2.17834	0.00483243
CPQ	2.16694	0.0062235
FAM126A	2.16211	0.00225807
FLT1	2.15414	0.00997352
SOX21	2.1496	0.029212
TAGLN	2.13638	0.0171494
SNAI2	2.13058	0.0063204
TREM1	2.09253	0.00660946
IFITM2	2.08969	0.00654059
CFL2	2.04157	0.0254867
PRSS1	2.03152	0.00173072
TMEM158	2.02349	0.00105458
KCNS3	2.01321	0.00459927
ETV1	1.98439	0.00172851
EPHA7	1.97965	0.0400771
CLIP3	1.97837	0.01019
LTBP2	1.96702	0.00829164
IL10RA	1.94854	0.0361682
GLI2	1.92525	0.0150202
CRISPLD2	1.90691	0.0137245
CHRD	1.89933	0.0348421
PAEP	1.85192	0.00100977
TMEM200A	1.82604	0.0320186
SGCE	1.8152	0.0357833
SLC16A14	1.81073	0.0099443
MCHR1	1.79999	0.0232569
GSDMC	1.79539	0.0113433
STMN3	1.78304	0.00481223
CNTNAP1	1.77948	0.010595
COL27A1	1.7639	0.00711474
SOAT1	1.7583	0.00717882
DIRAS1	1.7296	0.0238028
PRSS2	1.72686	0.00074529
SELENOM	1.71037	0.00541098
MT2A	1.69958	0.00360856
ARHGAP31	1.69913	0.0166139
MLLT11	1.69139	0.0214504
SPRED3	1.68191	0.00752415
LRRC15	1.67099	0.0395916
ANKRD65	1.65602	0.0478018
SERPINB4	1.65356	0.00541098
DPYSL4	1.64234	0.0100858
HIP1	1.64137	0.0147321
MUC4	1.63617	0.00023525
C1orf167	1.63287	0.0111942
MXRA8	1.62766	0.0191989
CIBAR1	1.61311	0.0370897
SLC15A3	1.6044	0.0240832
ETV5	1.5866	0.0302843
P3H3	1.58562	0.0101511
SERPINA5	1.58246	0.00409773
CCDC80	1.57672	0.00047224
CYTH4	1.54751	0.0450439
CELSR1	1.54057	0.0103791
CD274	1.53204	0.00869652
SERPINB3	1.52916	0.00717754
NLGN2	1.52731	0.00255312
IFITM3	1.51539	0.00051393
MCC	1.50471	0.00752546
DSG3	1.49128	0.00035875
RASD2	1.48771	0.0200184
LAYN	1.48527	0.0177921
C1R	1.48506	0.0224422
GRAMD1A	1.4774	0.0462338
CSGALNACT2	1.47526	0.00805327
AKR1B1	1.46331	0.0103312
STRIP2	1.46288	0.00073524
MEIS3	1.46059	0.043507
PCDHGA11	1.45014	0.0487692
MTSS1	1.4389	0.047428
IGFBP6	1.43742	0.0109197
TMPRSS11D	1.43631	0.010164
AXL	1.43388	0.0294442
PTPN13	1.42606	0.0224738
TPRG1	1.41911	0.0126945
DOC2B	1.40442	0.0193366
NLRP1	1.3989	0.0446583
CCDC136	1.39788	0.0235098
MAN1A1	1.38071	0.0149539
TEAD2	1.37397	0.0377324
ACTA2	1.36131	0.0359378
BNC1	1.35867	0.0377792
HAS2	1.357	0.00541098
GPX8	1.35349	0.0110443
MME	1.35171	0.00658373
CPM	1.3293	0.00170047
IFI16	1.32497	0.0112245
PCDHGB7	1.31927	0.0332143
CADM1	1.31869	0.0121174
PTPRS	1.31126	0.0391665
POLB	1.30267	0.00104243
PCDH7	1.30259	0.0198632
TGFB1I1	1.29137	0.0200315
IL1R1	1.28853	0.0250404
BMERB1	1.27838	0.0302495
LMCD1	1.26492	0.0225335
PCDHGA10	1.2647	0.0238414
AFAP1L1	1.26329	0.029212
B3GNT6	1.25885	0.043881
ARSJ	1.25031	0.0217548
ADAMTS14	1.24979	0.0179279
SPINK5	1.2368	0.031277
NRIP3	1.23456	0.0145607
ARL4D	1.22057	0.0310129
FRMD6	1.21831	0.0265673
CGAS	1.2163	0.0190808
TENM4	1.21507	0.0499865
CCDC88A	1.20934	0.0104883
ASPH	1.2032	0.0007883
ENKUR	1.18769	0.0130288
AK7	1.17067	0.0115374
ITPR1	1.16898	0.0405228
PCOLCE	1.16678	0.0177868
KRT16	1.15417	0.025548
CDC25B	1.15053	0.00481223
PPP2R2C	1.13458	0.006427
ADAMTSL4	1.12598	0.0202063
PCDHGB1	1.11526	0.0439218
SLC6A6	1.10923	0.0305057
NES	1.09093	0.0406334
B3GNT7	1.08781	0.00092065
P3H1	1.08554	0.0104898
ACP3	1.07566	0.00280878
MXRA7	1.07547	0.00485405
OSMR	1.07248	0.00129613
CAVIN3	1.05934	0.0120962
EPHA4	1.04124	0.0150202
ALDH3B2	1.04112	0.0102515
FGD1	1.03577	0.028197
MUC1	1.03159	0.0010836
TNS4	1.02023	0.0392417
STEAP4	1.01965	0.0396716
HMGA2	1.00633	0.0249451
HOXB4	1.00589	0.0196687

## Sheet: S4 Downregulated from FILTERED
gene_name	logFC	FDR
GJB1	-1.01503	0.0214504
STYXL2	-1.02287	0.0294739
BARX2	-1.0535	0.0191989
KRT12	-1.05791	0.047428
SMIM24	-1.05841	0.00620501
CLDN3	-1.0589	0.0104111
NMUR2	-1.08424	0.0411493
ARHGAP45	-1.09185	0.0380193
AQP12A	-1.10616	0.0219417
TNNC1	-1.10964	0.0196796
PDZD3	-1.11245	0.0217255
EPHX2	-1.117	0.0459946
MUC15	-1.14491	0.0424773
MAB21L4	-1.15007	0.0173685
CTSV	-1.15503	0.00654658
INPP5J	-1.17372	0.0111645
C1orf115	-1.17901	0.0270487
MAP7D2	-1.18374	0.0178258
TNF	-1.18384	0.0396462
CRACDL	-1.19223	0.0324355
CEACAM18	-1.19649	0.0267992
PPP1R14D	-1.20722	0.0150202
HSD11B2	-1.22184	0.0456165
C3orf85	-1.22608	0.0232115
RNASE1	-1.23132	0.0050757
ANXA9	-1.23348	0.00954278
PHGR1	-1.24332	0.00620501
ATP6V1C2	-1.25158	0.0162956
MYRFL	-1.26112	0.0094873
MUC20	-1.26862	0.00012196
B3GNT8	-1.2741	0.00302476
ERP27	-1.30054	0.017855
A1CF	-1.30524	0.0313972
RDH5	-1.30915	0.00443138
SLC39A5	-1.34925	0.0403837
GPR78	-1.37411	0.0142078
OTOP3	-1.3846	0.0188673
SFTA2	-1.39106	0.00084716
APOBEC3B	-1.39899	0.0160073
BTNL8	-1.40297	0.0218952
MGAM2	-1.40785	0.0205256
NBPF4	-1.4082	0.0367973
P2RY4	-1.40874	0.00361074
CEACAM7	-1.41059	0.0430202
GLOD5	-1.41582	0.0267559
IL2RG	-1.42127	0.0173685
C1QL1	-1.42359	0.0370897
RPTN	-1.42768	0.0337727
LY6G6C	-1.43715	0.0277477
CWH43	-1.45048	0.0371073
FABP1	-1.47473	0.0126313
NAT2	-1.47641	0.0391665
PIGR	-1.50276	0.0362846
MEP1A	-1.51112	0.0423504
TREH	-1.52163	0.044541
TM4SF4	-1.52512	0.00301652
C10orf99	-1.53521	0.0141573
PADI2	-1.54179	0.00170583
USH1G	-1.54587	0.0328624
RNF186	-1.54635	0.0066308
GGT6	-1.54764	0.00145982
SLC30A2	-1.55069	0.0203527
FAM189A2	-1.56397	0.0192313
BTNL3	-1.5645	0.0147321
GAL3ST1	-1.56485	0.00811852
KRT23	-1.57582	0.0150202
POU2F3	-1.58022	0.00281953
SI	-1.58418	0.0265673
PSORS1C2	-1.60243	0.0188431
VSNL1	-1.60388	0.0294442
CDRT1	-1.6053	0.043947
PLA2G2F	-1.61707	0.00620501
ALDH1A2	-1.62037	0.0178258
LAMP3	-1.62574	0.0167833
ABCC2	-1.63105	0.0192113
KMO	-1.64917	0.0181758
GLTPD2	-1.68956	0.0140478
NPY4R	-1.69038	0.0343527
GABRA2	-1.69832	0.0315444
ADH4	-1.70934	0.0385041
SSUH2	-1.7639	0.0164392
TM4SF5	-1.77652	0.0184767
SPINK7	-1.80307	0.0278803
REG4	-1.81179	0.00596675
SAA1	-1.81618	0.0258447
CIDEB	-1.83604	0.0252576
PRAP1	-1.84638	0.0172931
UPK3B	-1.8499	0.00157414
NPY1R	-1.87013	0.029212
UGT2B17	-1.8791	0.0175037
SLC3A1	-1.89148	0.00654658
MROH8	-1.89477	0.0279315
CYP4F12	-1.89771	0.0036855
MALRD1	-1.90508	0.0152499
TMEM82	-1.93556	0.0173758
SLC17A4	-1.95245	0.0063204
CCDC17	-1.95576	0.0234587
IL23A	-1.96662	0.0231282
SAA2	-1.96768	0.0415689
CYP4F3	-1.99719	0.00620501
CHST5	-2.00227	0.0247132
SLC9A3	-2.01316	0.0160502
LGI4	-2.02344	0.0119099
SLC30A10	-2.02602	0.00610873
H3C10	-2.03746	0.0151422
CYP4F2	-2.04678	0.00388809
DIO3	-2.06702	0.00496874
MCF2L2	-2.09353	0.0231282
SCGB2A1	-2.10011	0.026059
ANXA13	-2.11056	0.00983278
A2ML1	-2.11296	0.0419522
ARMH1	-2.12962	0.032879
FADS6	-2.13699	0.0057485
CA2	-2.14003	0.00172452
CNFN	-2.14175	0.0186085
OR10H1	-2.14571	0.00299032
RUNDC3B	-2.16331	0.0334836
FABP2	-2.19144	0.00541098
UGT2B15	-2.21193	0.0121956
SLC51A	-2.21263	0.00672378
C19orf38	-2.21265	0.0286971
CD83	-2.22465	0.0391169
PDZK1	-2.26684	0.0104883
CDSN	-2.29619	0.00352944
SLC28A1	-2.29715	0.0119938
ACMSD	-2.3038	0.0364912
HMCN2	-2.32611	0.00958059
NWD2	-2.34728	0.0131087
UPK2	-2.37732	0.00164813
MUC2	-2.38935	0.00127839
LRRC19	-2.41202	0.0270487
XPNPEP2	-2.41326	0.0224199
ALDOB	-2.42626	0.0113485
METTL27	-2.49393	0.0167833
UGT1A5	-2.51538	0.0378432
CHAD	-2.56909	0.0206806
NR1H4	-2.60281	0.00596675
PI3	-2.60935	0.0173716
ISX	-2.63834	0.0150148
TM6SF2	-2.64722	0.00747616
TM4SF20	-2.6484	0.00646981
SPOCK2	-2.66639	0.00057387
UGT2B7	-2.69417	0.0370103
UGT2B11	-2.71066	0.0158224
UPK3A	-2.71263	0.00481223
GUCA2A	-2.72902	0.00551328
SLC6A4	-2.7291	0.0264406
UGT2A3	-2.73093	0.0229299
BTN1A1	-2.737	0.0291656
KCNJ3	-2.74102	0.0288403
SHD	-2.77439	0.0194443
GUCA2B	-2.78451	0.00407471
CHP2	-2.80171	0.00392006
FETUB	-2.85353	0.00175873
APOBEC3A	-2.90023	0.0152499
PLB1	-2.95383	0.0158224
PHEX	-2.99132	0.0146455
CPNE5	-3.12484	0.0198632
SLC22A31	-3.18682	0.00913524
CDH5	-3.26023	0.00895198
CREB3L3	-3.26237	0.0127457
PNPLA1	-3.37056	0.0104564
CYP2B6	-3.40267	0.00664638
CYP2C19	-3.44419	0.00224248
MTTP	-3.45349	0.0192113
AKR1C4	-3.48617	0.00395149
ZG16	-3.48912	0.0290134
LEAP2	-3.59051	0.0136177
UGT2B10	-3.59962	0.00874174
RSAD2	-3.60266	0.0103778
RHCG	-3.61084	0.00384188
NEURL3	-3.66352	0.0207259
CD36	-3.73385	0.0066308
PCK1	-3.75255	0.00170619
TMIGD1	-3.93729	0.0188673
MEP1B	-4.04663	0.0137177
PLA2G12B	-4.08941	0.0091109
CA4	-4.16002	0.00854953
SLC7A9	-4.22572	0.00788905
AQP8	-4.22742	0.0291656
C17orf78	-4.23768	0.0290134
AQP10	-4.54849	0.0130288
SLC26A3	-4.60009	0.00106041
UGT1A4	-4.60521	0.00249425
IGFL1	-4.94557	0.00596675
CYP3A4	-5.10333	0.00153892
FABP6	-5.5539	0.00466466
CA1	-5.70082	0.00631764
SLC6A19	-7.11547	0.00913524
G6PC1	-7.50228	0.0254001

## Sheet: S5 Upregulated from FILTERED
gene_name	logFC	FDR
ANKRD65	1.65602	0.0478018
C1orf167	1.63287	0.0111942
HEYL	2.8482	0.0286971
G0S2	2.53051	0.00132171
CYP27C1	2.33641	0.011811
B3GNT7	1.08781	0.000920649
ALPG	2.44413	0.000735243
GBX2	8.11476	0.00224894
CHRD	1.89933	0.0348421
TPRG1	1.41911	0.0126945
MUC4	1.63617	0.000235248
PPP2R2C	1.13458	0.006427
TMPRSS11D	1.43631	0.010164
PCDHGB1	1.11526	0.0439218
SPINK5	1.2368	0.031277
TREM1	2.09253	0.00660946
EPHA7	1.97965	0.0400771
STEAP4	1.01965	0.0396716
PRSS1	2.03152	0.00173072
PRSS2	1.72686	0.000745285
GSDMC	1.79539	0.0113433
SLURP2	3.18278	0.0230139
PAEP	1.85192	0.00100977
ENKUR	1.18769	0.0130288
ALDH3B2	1.04112	0.0102515
B3GNT6	1.25885	0.0438809
IL10RA	1.94854	0.0361682
IGSF9B	2.85352	0.00752415
CPM	1.3293	0.00170047
SOX21	2.1496	0.029212
SERPINA5	1.58246	0.00409773
AK7	1.17067	0.0115374
CA7	2.51036	0.0127457
DOC2B	1.40442	0.0193366
TNS4	1.02023	0.0392417
KRT16	1.15417	0.025548
DSG3	1.49128	0.000358754
SERPINB12	2.31823	0.0323194
SERPINB4	1.65356	0.00541098
SERPINB3	1.52916	0.00717754
MMP9	9.24938	1.28279e-05
CYTH4	1.54751	0.0450439
MCHR1	1.79999	0.0232569

## Sheet: S6 GO Upregulated
Analysis Type:	PANTHER Overrepresentation Test (Released 20240226)
Annotation Version and Release Date:	GO Ontology database DOI: 10.5281/zenodo.10536401 Released 2024-01-17
Analyzed List:	GO_FibExUP.txt (Homo sapiens)
Reference List:	GO_ALLRef.txt (Homo sapiens)	There are duplicate IDs in the file. The unique set of IDs will be used.
Test Type:	FISHER
Correction:	FDR
GO biological process complete	GO_ALLRef.txt - REFLIST (12954)	GO_FibExUP.txt (44)	GO_FibExUP.txt (expected)	GO_FibExUP.txt (over/under)	GO_FibExUP.txt (fold Enrichment)	GO_FibExUP.txt (raw P-value)	GO_FibExUP.txt (FDR)
negative regulation of peptidase activity (GO:0010466)	92	6	0.31	+	19.2	6.18e-07	0.00883
negative regulation of endopeptidase activity (GO:0010951)	87	5	0.3	+	16.92	1.08e-05	0.0512
negative regulation of hydrolase activity (GO:0051346)	147	6	0.5	+	12.02	9.54e-06	0.0681
regulation of peptidase activity (GO:0052547)	234	7	0.79	+	8.81	1.24e-05	0.0444

## Sheet: S7 GO Downregulated
Analysis Type:	PANTHER Overrepresentation Test (Released 20240226)
Annotation Version and Release Date:	GO Ontology database DOI: 10.5281/zenodo.10536401 Released 2024-01-17
Analyzed List:	GO_FibExDOWN.txt (Homo sapiens)
Reference List:	GO_ALLRef.txt (Homo sapiens)	There are duplicate IDs in the file. The unique set of IDs will be used.
Test Type:	FISHER
Correction:	FDR
GO biological process complete	GO_ALLRef.txt - REFLIST (12954)	GO_FibExDOWN.txt (194)	GO_FibExDOWN.txt (expected)	GO_FibExDOWN.txt (over/under)	GO_FibExDOWN.txt (fold Enrichment)	GO_FibExDOWN.txt (raw P-value)	GO_FibExDOWN.txt (FDR)
pressure natriuresis (GO:0003095)	2	2	0.03	+	66.77	0.000223	0.0362
triglyceride transport (GO:0034197)	2	2	0.03	+	66.77	0.000223	0.0358
acylglycerol transport (GO:0034196)	2	2	0.03	+	66.77	0.000223	0.0354
positive regulation of blood microparticle formation (GO:2000334)	2	2	0.03	+	66.77	0.000223	0.035
regulation of blood microparticle formation (GO:2000332)	2	2	0.03	+	66.77	0.000223	0.0346
leukotriene B4 catabolic process (GO:0036101)	3	3	0.04	+	66.77	3.31e-06	0.00139
leukotriene B4 metabolic process (GO:0036102)	4	3	0.06	+	50.08	1.31e-05	0.00467
leukotriene catabolic process (GO:0036100)	4	3	0.06	+	50.08	1.31e-05	0.00456
urea transport (GO:0015840)	4	3	0.06	+	50.08	1.31e-05	0.00445
one-carbon compound transport (GO:0019755)	8	5	0.12	+	41.73	3.86e-08	3.68e-05
cellular glucuronidation (GO:0052695)	13	8	0.19	+	41.09	2.64e-12	3.78e-08
fatty acid omega-oxidation (GO:0010430)	5	3	0.07	+	40.06	3.24e-05	0.00888
icosanoid catabolic process (GO:1901523)	6	3	0.09	+	33.39	6.4e-05	0.015
long-chain fatty acid catabolic process (GO:0042758)	6	3	0.09	+	33.39	6.4e-05	0.0147
uronic acid metabolic process (GO:0006063)	18	8	0.27	+	29.68	8.43e-11	2.01e-07
glucuronate metabolic process (GO:0019585)	18	8	0.27	+	29.68	8.43e-11	1.72e-07
cytidine to uridine editing (GO:0016554)	7	3	0.1	+	28.62	0.000111	0.022
fat-soluble vitamin catabolic process (GO:0042363)	7	3	0.1	+	28.62	0.000111	0.0217
vitamin catabolic process (GO:0009111)	8	3	0.12	+	25.04	0.000175	0.0317
omega-hydroxylase P450 pathway (GO:0097267)	8	3	0.12	+	25.04	0.000175	0.0313
epoxygenase P450 pathway (GO:0019373)	11	4	0.16	+	24.28	1.48e-05	0.00481
water transport (GO:0006833)	18	5	0.27	+	18.55	5.23e-06	0.00213
estrogen metabolic process (GO:0008210)	27	7	0.4	+	17.31	1.04e-07	7.46e-05
leukotriene metabolic process (GO:0006691)	18	4	0.27	+	14.84	0.000127	0.0241
fluid transport (GO:0042044)	26	5	0.39	+	12.84	3.64e-05	0.00982
organic hydroxy compound catabolic process (GO:1901616)	36	6	0.54	+	11.13	1.4e-05	0.00465
long-chain fatty acid transport (GO:0015909)	37	6	0.55	+	10.83	1.65e-05	0.00512
fat-soluble vitamin metabolic process (GO:0006775)	32	5	0.48	+	10.43	0.000104	0.0209
olefinic compound metabolic process (GO:0120254)	92	14	1.38	+	10.16	8.08e-11	2.31e-07
arachidonic acid metabolic process (GO:0019369)	40	6	0.6	+	10.02	2.62e-05	0.00735
retinol metabolic process (GO:0042572)	35	5	0.52	+	9.54	0.000161	0.0295
fatty acid transport (GO:0015908)	53	7	0.79	+	8.82	1.3e-05	0.00478
xenobiotic metabolic process (GO:0006805)	85	11	1.27	+	8.64	5.2e-08	4.13e-05
retinoid metabolic process (GO:0001523)	53	6	0.79	+	7.56	0.000134	0.0251
monocarboxylic acid transport (GO:0015718)	89	10	1.33	+	7.5	8.2e-07	0.000404
hormone metabolic process (GO:0042445)	128	14	1.92	+	7.3	6.97e-09	9.04e-06
diterpenoid metabolic process (GO:0016101)	57	6	0.85	+	7.03	0.000201	0.0333
primary alcohol metabolic process (GO:0034308)	67	7	1	+	6.98	6.17e-05	0.0147
icosanoid metabolic process (GO:0006690)	77	8	1.15	+	6.94	1.9e-05	0.00555
terpenoid metabolic process (GO:0006721)	68	7	1.02	+	6.87	6.79e-05	0.0154
cellular ketone metabolic process (GO:0042180)	68	7	1.02	+	6.87	6.79e-05	0.0152
unsaturated fatty acid metabolic process (GO:0033559)	77	7	1.15	+	6.07	0.00015	0.0279
long-chain fatty acid metabolic process (GO:0001676)	79	7	1.18	+	5.92	0.000177	0.0312
cellular response to xenobiotic stimulus (GO:0071466)	134	11	2.01	+	5.48	5.3e-06	0.0021
carboxylic acid transport (GO:0046942)	196	16	2.94	+	5.45	3.94e-08	3.52e-05
organic acid transport (GO:0015849)	197	16	2.95	+	5.42	4.23e-08	3.56e-05
organic anion transport (GO:0015711)	262	21	3.92	+	5.35	3.71e-10	5.88e-07
steroid metabolic process (GO:0008202)	193	15	2.89	+	5.19	2.03e-07	0.000111
monocarboxylic acid metabolic process (GO:0032787)	398	27	5.96	+	4.53	4.47e-11	1.6e-07
response to toxic substance (GO:0009636)	168	11	2.52	+	4.37	4.47e-05	0.0116
defense response to bacterium (GO:0042742)	141	9	2.11	+	4.26	0.000269	0.0413
fatty acid metabolic process (GO:0006631)	248	13	3.71	+	3.5	9.24e-05	0.0197
lipid transport (GO:0006869)	250	13	3.74	+	3.47	0.0001	0.021
regulation of hormone levels (GO:0010817)	359	18	5.38	+	3.35	7.5e-06	0.00289
lipid localization (GO:0010876)	280	14	4.19	+	3.34	8.24e-05	0.0178
carboxylic acid metabolic process (GO:0019752)	600	28	8.99	+	3.12	8.13e-08	6.11e-05
response to xenobiotic stimulus (GO:0009410)	302	14	4.52	+	3.1	0.000183	0.0314
oxoacid metabolic process (GO:0043436)	618	28	9.26	+	3.03	1.5e-07	9.33e-05
organic acid metabolic process (GO:0006082)	621	28	9.3	+	3.01	1.66e-07	9.88e-05
lipid metabolic process (GO:0006629)	936	36	14.02	+	2.57	1.29e-07	8.75e-05
transmembrane transport (GO:0055085)	767	28	11.49	+	2.44	1.7e-05	0.00517
cellular lipid metabolic process (GO:0044255)	717	24	10.74	+	2.24	0.000196	0.0329
small molecule metabolic process (GO:0044281)	1283	41	19.21	+	2.13	2.46e-06	0.0011
regulation of cellular process (GO:0050794)	7549	85	113.05	-	0.75	4.97e-05	0.0124
regulation of cellular metabolic process (GO:0031323)	4555	44	68.22	-	0.65	0.00019	0.0324
regulation of macromolecule metabolic process (GO:0060255)	4545	43	68.07	-	0.63	0.000102	0.0211
regulation of primary metabolic process (GO:0080090)	4299	35	64.38	-	0.54	3.25e-06	0.00141
nitrogen compound metabolic process (GO:0006807)	5180	40	77.58	-	0.52	8.65e-09	9.5e-06
positive regulation of nitrogen compound metabolic process (GO:0051173)	2355	17	35.27	-	0.48	0.000326	0.0486
macromolecule biosynthetic process (GO:0009059)	2413	17	36.14	-	0.47	0.000178	0.031
protein metabolic process (GO:0019538)	2847	20	42.64	-	0.47	2.44e-05	0.00696
regulation of nitrogen compound metabolic process (GO:0051171)	4199	29	62.88	-	0.46	2.87e-08	2.92e-05
macromolecule metabolic process (GO:0043170)	4518	31	67.66	-	0.46	4.82e-09	6.88e-06
heterocycle metabolic process (GO:0046483)	2484	17	37.2	-	0.46	7.05e-05	0.0155
gene expression (GO:0010467)	2043	13	30.6	-	0.42	0.000208	0.0342
regulation of cellular component organization (GO:0051128)	1912	12	28.63	-	0.42	0.000312	0.047
cellular component biogenesis (GO:0044085)	2149	13	32.18	-	0.4	5.71e-05	0.0138
cellular aromatic compound metabolic process (GO:0006725)	2489	15	37.28	-	0.4	1.25e-05	0.0047
regulation of nucleobase-containing compound metabolic process (GO:0019219)	3078	18	46.1	-	0.39	2.38e-07	0.000126
cellular component organization (GO:0016043)	4307	25	64.5	-	0.39	8.46e-11	1.51e-07
cellular nitrogen compound metabolic process (GO:0034641)	2782	16	41.66	-	0.38	9.32e-07	0.000444
regulation of RNA metabolic process (GO:0051252)	2824	16	42.29	-	0.38	6.48e-07	0.000331
cellular component organization or biogenesis (GO:0071840)	4516	25	67.63	-	0.37	5e-12	3.57e-08
regulation of RNA biosynthetic process (GO:2001141)	2574	14	38.55	-	0.36	1.15e-06	0.000528
regulation of transcription by RNA polymerase II (GO:0006357)	1921	10	28.77	-	0.35	3.67e-05	0.00969
regulation of DNA-templated transcription (GO:0006355)	2561	12	38.35	-	0.31	1.38e-07	8.95e-05
RNA metabolic process (GO:0016070)	1335	6	19.99	-	0.3	0.000293	0.0445
protein-containing complex organization (GO:0043933)	1648	7	24.68	-	0.28	1.79e-05	0.00534
establishment of localization in cell (GO:0051649)	1359	5	20.35	-	0.25	4.62e-05	0.0118
nucleobase-containing compound metabolic process (GO:0006139)	2345	8	35.12	-	0.23	8.09e-09	9.63e-06
nucleic acid metabolic process (GO:0090304)	1888	6	28.27	-	0.21	1.69e-07	9.66e-05
cell cycle (GO:0007049)	1068	3	15.99	-	0.19	0.000103	0.0209
organelle organization (GO:0006996)	2489	6	37.28	-	0.16	2e-11	9.51e-08
intracellular transport (GO:0046907)	1060	2	15.87	-	0.13	1.64e-05	0.0052
RNA processing (GO:0006396)	785	1	11.76	-	0.09	0.000111	0.0214
organelle assembly (GO:0070925)	668	0	10	-	< 0.01	5.36e-05	0.0132
